# Supplementary material for: Evaluation of the Telomere Length in Patients with Spinal Muscular Atrophy
Source: Int J Mol Sci. 2025 Nov 20;26(22):11223. doi: 10.3390/ijms262211223 (PMC12653482; doi:10.3390/ijms262211223)
Supplement: Supplementary file 1 [file ijms-26-11223-s001.zip]

Archive with 1 entries (1 files):
- ijms-3945338-supplementary.pdf
